# Supplementary material for: Detection and variability analyses of CRISPR-like loci in the H. pylori genome
Source: PeerJ. 2019 Jan 11;7:e6221. doi: 10.7717/peerj.6221 (PMC6330956; doi:10.7717/peerj.6221)
Supplement: Table S2 — Analysis of the spacers identified by CRISPRFinder to determine their similarity with foreign genetic elements. [file peerj-07-6221-s018.xls]

## Sheet: Phage-Plasmid
Protospacer_seq_id	Protospacer_start	Protospacer_stop	Score	Protospacer_Strand	Spacer_description	Protospacer_description	Link
NZ_AP018274.1	2567968	2567935	20	+	SJM180_1_1	_Calothrix sp. NIES-4101 plasmid plasmid1 DNA, complete genome	http://www.ncbi.nlm.nih.gov/nuccore/NZ_AP018274.1?report=graph&v=2567960:2567943&c=339966&theme=Default&flip=false&select=null&content=1&color=0&label=1&geneModel=1&decor=0&layout=0&spacing=0&alncolor=on
NZ_CP013615.1	71073	71103	21	-	SJM180_3_1	_Clostridium perfringens strain JP838 plasmid pJFP838A, complete sequence	http://www.ncbi.nlm.nih.gov/nuccore/NZ_CP013615.1?report=graph&v=71065:71109&c=339966&theme=Default&flip=false&select=null&content=1&color=0&label=1&geneModel=1&decor=0&layout=0&spacing=0&alncolor=on
NZ_CP017759.1	419541	419573	21	-	Shi470_1	_Cupriavidus sp. NH9 plasmid pENH92, complete sequence	http://www.ncbi.nlm.nih.gov/nuccore/NZ_CP017759.1?report=graph&v=419533:419578&c=339966&theme=Default&flip=false&select=null&content=1&color=0&label=1&geneModel=1&decor=0&layout=0&spacing=0&alncolor=on
NZ_CP010358.1	3516	3584	23	-	Shi470_6	_Acinetobacter johnsonii XBB1 plasmid pXBB1-8, complete sequence	http://www.ncbi.nlm.nih.gov/nuccore/NZ_CP010358.1?report=graph&v=3508:3580&c=339966&theme=Default&flip=false&select=null&content=1&color=0&label=1&geneModel=1&decor=0&layout=0&spacing=0&alncolor=on
NC_018687.1	107931	107999	21	-	Shi470_6	_Bacillus thuringiensis MC28 plasmid pMC189, complete sequence	http://www.ncbi.nlm.nih.gov/nuccore/NC_018687.1?report=graph&v=107923:107987&c=339966&theme=Default&flip=false&select=null&content=1&color=0&label=1&geneModel=1&decor=0&layout=0&spacing=0&alncolor=on
NZ_CP004343.1	11918	11850	21	+	Shi470_6	_Borrelia crocidurae DOU plasmid Contig0077 genomic sequence	http://www.ncbi.nlm.nih.gov/nuccore/NZ_CP004343.1?report=graph&v=11906:11860&c=339966&theme=Default&flip=false&select=null&content=1&color=0&label=1&geneModel=1&decor=0&layout=0&spacing=0&alncolor=on
NC_011250.1	16275	16207	21	+	Shi470_6	_Borrelia duttonii Ly plasmid pl40, complete sequence	http://www.ncbi.nlm.nih.gov/nuccore/NC_011250.1?report=graph&v=16263:16217&c=339966&theme=Default&flip=false&select=null&content=1&color=0&label=1&geneModel=1&decor=0&layout=0&spacing=0&alncolor=on
FJ848882	18758	18826	23	-	Shi470_6	_FJ848882 Lactococcus phage CB13, complete genome	http://www.ncbi.nlm.nih.gov/nuccore/FJ848882?report=graph&v=18750:18834&c=339966&theme=Default&flip=false&select=null&content=1&color=0&label=1&geneModel=1&decor=0&layout=0&spacing=0&alncolor=on
KJ094023	21843	21905	21	-	Shi470_5	_KJ094023 Listeria phage LP-101, complete genome	http://www.ncbi.nlm.nih.gov/nuccore/KJ094023?report=graph&v=21835:21900&c=339966&theme=Default&flip=false&select=null&content=1&color=0&label=1&geneModel=1&decor=0&layout=0&spacing=0&alncolor=on

## Sheet: ACLAME
Protospacer_seq_id	Protospacer_start	Protospacer_stop	Score	Protospacer_Strand	Spacer_description	Protospacer_description	Link
proph_164688_GID_1130333	209	147	21	+	Shi470_5	proph_164688_GID_1130333_	http://aclame.ulb.ac.be/perl/Aclame/Genomes/genes_view.cgi?view=gene&id=gene:proph:164688

## Sheet: Viral
Protospacer_seq_id	Protospacer_start	Protospacer_stop	Score	Protospacer_Strand	Spacer_description	Protospacer_description	Link
NC_013155.1	18758	18826	23	-	Shi470_6	_Lactococcus phage CB13, complete genome	http://www.ncbi.nlm.nih.gov/nuccore/NC_013155.1?report=graph&v=18750:18834&c=339966&theme=Default&flip=false&select=null&content=1&color=0&label=1&geneModel=1&decor=0&layout=0&spacing=0&alncolor=on
NC_020104.1	335359	335291	21	+	Shi470_6	_Acanthamoeba polyphaga moumouvirus, complete genome	http://www.ncbi.nlm.nih.gov/nuccore/NC_020104.1?report=graph&v=335347:335302&c=339966&theme=Default&flip=false&select=null&content=1&color=0&label=1&geneModel=1&decor=0&layout=0&spacing=0&alncolor=on
NC_024387.1	21843	21905	21	-	Shi470_5	_Listeria phage LP-101, complete genome	http://www.ncbi.nlm.nih.gov/nuccore/NC_024387.1?report=graph&v=21835:21900&c=339966&theme=Default&flip=false&select=null&content=1&color=0&label=1&geneModel=1&decor=0&layout=0&spacing=0&alncolor=on
