# Supplementary material for: Detection and variability analyses of CRISPR-like loci in the H. pylori genome
Source: PeerJ. 2019 Jan 11;7:e6221. doi: 10.7717/peerj.6221 (PMC6330956; doi:10.7717/peerj.6221)
Supplement: Table S3 — Blast analysis with the cDNA for the VlpC gene. Analysis of the cDNA showed that this gene was expressed in 50 of the 52 strains that had this gene. This gene was not expressed only in the South Africa20 and Shi470 strains. The e-value used was 10e−5 [file peerj-07-6221-s019.xls]

## Sheet: Hoja1
Strain	Accesion	E-value
OK113	BAM96837	2.19e-78
OK310	BAM98300	6.36e-110
35A	ADU41248	2.07e-78
51	ACX98062	1.27e-106
52	ACX99473	2.08e-78
83	AEE70577	6.51e-110
908	ADN80061	1.29e-106
2017	ADZ50008	1.30e-106
2018	ADZ51611	1.31e-106
Aklavik117	AFX91280	1.37e-106
B8	CBI66184	1.42e-106
B38	CAX29430	1.33e-106
BM012A	AHA88104	4.65e-75
BM012S	AHA89675	4.65e-75
Cuz20	ADO04126	1.35e-106
ELS37_R	AFF19944	1.36e-106
F16	BAJ55498	6.31e-110
F30_R	BAJ56516	4.46e-75
F32_R	BAJ58016	1.33e-106
HUPB14	AFI07588	7.40e-135
India7	ADU80159	1.38e-106
J99	AAD06432	1.37e-106
Lithuania75	ADU83339	1.33e-106
NC_000915	AAD07969	1.38e-106
NC_018939	AJF09175	1.36e-106
P12	ACJ08071	2.13e-73
PeCan4	ADO07151	2.05e-73
PeCan18	AFI02651	6.11e-105
Puno120	AEN15523	3.55e-138
Puno135	AEN18601	4.29e-168
Rif1	AFV43728	1.37e-106
Rif2	AFV45321	1.36e-106
S.Africa7	ADU84877	6.22e-105
Sat464	ADO05638	1.30e-106
Shi112	AFI01157	1.37e-106
Shi112	AFI01157	1.37e-106
Shi417	AFH98030	3.66e-138
SJM180	ADO02522	1.37e-106
SNT49	AEN17101	1.31e-106
UM032_R	AGL67045	4.33e-75
UM037	AGL69816	4.49e-75
UM066	AGL71148	4.45e-75
UM298_R	AGR63099	4.34e-75
UM299_R	AGL67586	4.34e-75
v225d	ADI35006	1.99e-73
XZ274	AFJ81856	1.18e-106
G27	ACI27625	2.03e-73
Gambia94-24	ADU81767	1.38e-106
HPAG1	ABF84970	3.64e-138
F57	BAJ60005	3.63e-138
