# Supplementary material for: Detection and variability analyses of CRISPR-like loci in the H. pylori genome
Source: PeerJ. 2019 Jan 11;7:e6221. doi: 10.7717/peerj.6221 (PMC6330956; doi:10.7717/peerj.6221)
Supplement: Table S4 — The e-value used for the searches was 10e-5 through hmmscan. E-value: domain reliability; c-Evalue: reliability for this particular domain; acc: average probability of the aligned residuals. Measure of reliability of the alignment from 0 to 1, where 1.00 indicates that the alignment is completely reliable [file peerj-07-6221-s020.xls]

## Sheet: hmmer-hmmscan
target name	query name	E-value	c-Evalue	acc	description of target
J99
TIGR01587	WP_000499292.1	2.7e-09	5.3e-10	0.82	cas3_core:CRISPR-associatedhelicaseCas3
TIGR01587	WP_000616318.1	3.3e-11	2.5e-12	0.80	cas3_core:CRISPR-associatedhelicaseCas3
TIGR01596	WP_041925925.1	5.3e-06	1.2e-07	0.95	cas3_HD:CRISPR-associatedendonucleaseCas3-HD
TIGR00372	WP_046655685.1	1.4e-07	2.3e-07	0.83	cas4:CRISPR-associatedproteinCas4
TIGR01587	WP_046655772.1	1.7e-16	1.6e-16	0.72	cas3_core:CRISPR-associatedhelicaseCas3
TIGR00372	WP_046656044.1	4.9e-06	1.1e-07	0.73	cas4:CRISPR-associatedproteinCas4
2017
TIGR00372	WP_000380075.1	4.5e-06	9.8e-08	0.71	cas4:CRISPR-associatedproteinCas4
TIGR01587	WP_000422509.1	1.7e-16	1.6e-16	0.72	cas3_core:CRISPR-associatedhelicaseCas3
TIGR01587	WP_000499312.1	2.9e-09	5e-10	0.83	cas3_core:CRISPR-associatedhelicaseCas3
TIGR01587	WP_000613687.1	8e-12	5.1e-13	0.77	cas3_core:CRISPR-associatedhelicaseCas3
TIGR00372	WP_001047420.1	9.2e-07	3.3e-06	0.78	cas4:CRISPR-associatedproteinCas4
TIGR01596	WP_014536300.1	5.3e-06	1.2e-07	0.95	cas3_HD:CRISPR-associatedendonucleaseCas3-HD
2018
TIGR00372	WP_000380075.1	4.5e-06	9.8e-08	0.71	cas4:CRISPR-associatedproteinCas4
TIGR01587	WP_000422509.1	1.7e-16	1.6e-16	0.72	cas3_core:CRISPR-associatedhelicaseCas3
TIGR01587	WP_000499312.1	2.9e-09	5e-10	0.83	cas3_core:CRISPR-associatedhelicaseCas3
TIGR01587	WP_000613687.1	8e-12	5.1e-13	0.77	cas3_core:CRISPR-associatedhelicaseCas3
TIGR00372	WP_001047420.1	9.2e-07	3.3e-06	0.78	cas4:CRISPR-associatedproteinCas4
TIGR01596	WP_014536300.1	5.3e-06	1.2e-07	0.95	cas3_HD:CRISPR-associatedendonucleaseCas3-HD
908
TIGR00372	WP_000380075.1	4.5e-06	9.8e-08	0.71	cas4:CRISPR-associatedproteinCas4
TIGR01587	WP_000422550.1	1.7e-16	1.6e-16	0.72	cas3_core:CRISPR-associatedhelicaseCas3
TIGR01587	WP_000499312.1	2.9e-09	5e-10	0.83	cas3_core:CRISPR-associatedhelicaseCas3
TIGR00372	WP_001047420.1	9.2e-07	3.3e-06	0.78	cas4:CRISPR-associatedproteinCas4
TIGR01596	WP_014534019.1	5.3e-06	1.2e-07	0.95	cas3_HD:CRISPR-associatedendonucleaseCas3-HD
Gambia94-24
TIGR00372	WP_000380039.1	4e-06	8.7e-08	0.69	cas4:CRISPR-associatedproteinCas4
TIGR01587	WP_000422488.1	1.3e-16	1.3e-16	0.72	cas3_core:CRISPR-associatedhelicaseCas3
TIGR01587	WP_000499316.1	3.1e-09	5.3e-10	0.82	cas3_core:CRISPR-associatedhelicaseCas3
TIGR01587	WP_000616294.1	1.6e-11	1e-12	0.77	cas3_core:CRISPR-associatedhelicaseCas3
TIGR00372	WP_001047405.1	6.1e-07	1.7e-06	0.82	cas4:CRISPR-associatedproteinCas4
TIGR01596	WP_041926150.1	5.3e-06	1.2e-07	0.95	cas3_HD:CRISPR-associatedendonucleaseCas3-HD
PeCan18
TIGR01573	WP_000271454.1	1.9e-06	6.6e-08	0.72	cas2:CRISPR-associatedendonucleaseCas2
TIGR01587	WP_000395596.1	2.8e-16	2.7e-16	0.71	cas3_core:CRISPR-associatedhelicaseCas3
TIGR01587	WP_000500366.1	4.3e-09	1.6e-09	0.81	cas3_core:CRISPR-associatedhelicaseCas3
TIGR01587	WP_000616324.1	1.1e-11	5.5e-13	0.78	cas3_core:CRISPR-associatedhelicaseCas3
TIGR00372	WP_001047414.1	3.8e-07	9.3e-07	0.79	cas4:CRISPR-associatedproteinCas4
TIGR00372	WP_014662451.1	1.6e-06	3.5e-08	0.71	cas4:CRISPR-associatedproteinCas4
TIGR01596	WP_041200976.1	3e-06	6.6e-08	0.95	cas3_HD:CRISPR-associatedendonucleaseCas3-HD
S.Africa7
TIGR01573	WP_000271050.1	1.1e-06	3e-08	0.71	cas2:CRISPR-associatedendonucleaseCas2
TIGR01573	WP_000271462.1	3.8e-06	1.3e-07	0.66	cas2:CRISPR-associatedendonucleaseCas2
TIGR00372	WP_000380093.1	2.9e-06	6.4e-08	0.73	cas4:CRISPR-associatedproteinCas4
TIGR01587	WP_000394341.1	2.8e-16	2.7e-16	0.72	cas3_core:CRISPR-associatedhelicaseCas3
TIGR01587	WP_000500363.1	5e-09	9e-10	0.79	cas3_core:CRISPR-associatedhelicaseCas3
TIGR00372	WP_000549948.1	9.6e-09	3.9e-06	0.83	cas4:CRISPR-associatedproteinCas4
TIGR00372	WP_000549948.1	9.6e-09	3.9e-07	0.72	cas4:CRISPR-associatedproteinCas4
TIGR01587	WP_000616113.1	6.4e-11	3.8e-12	0.77	cas3_core:CRISPR-associatedhelicaseCas3
TIGR01596	WP_014534803.1	5.3e-06	1.2e-07	0.95	cas3_HD:CRISPR-associatedendonucleaseCas3-HD
S.Africa20
TIGR01587	WP_020971928.1	5.6e-16	5e-16	0.72	cas3_core:CRISPR-associatedhelicaseCas3
TIGR01596	WP_020972392.1	5.3e-06	1.2e-07	0.95	cas3_HD:CRISPR-associatedendonucleaseCas3-HD
TIGR01573	WP_020972518.1	2e-06	5.2e-08	0.73	cas2:CRISPR-associatedendonucleaseCas2
TIGR01573	WP_020972595.1	3.7e-06	1.2e-07	0.67	cas2:CRISPR-associatedendonucleaseCas2
TIGR01587	WP_020972657.1	4.9e-09	9.5e-10	0.78	cas3_core:CRISPR-associatedhelicaseCas3
TIGR00372	WP_020973153.1	6.8e-07	6.2e-08	0.72	cas4:CRISPR-associatedproteinCas4
TIGR01587	WP_020973163.1	6.1e-11	3.6e-12	0.77	cas3_core:CRISPR-associatedhelicaseCas3
ELS37
TIGR00372	WP_000380044.1	1e-06	2.2e-08	0.67	cas4:CRISPR-associatedproteinCas4
TIGR01587	WP_000422548.1	7.2e-17	2.3e-16	0.75	cas3_core:CRISPR-associatedhelicaseCas3
TIGR01587	WP_000499298.1	5.3e-09	1.5e-09	0.82	cas3_core:CRISPR-associatedhelicaseCas3
TIGR01587	WP_000616368.1	9.7e-12	8.1e-13	0.77	cas3_core:CRISPR-associatedhelicaseCas3
TIGR00372	WP_001047509.1	3.1e-09	7.2e-06	0.82	cas4:CRISPR-associatedproteinCas4
TIGR00372	WP_001047509.1	3.1e-09	4.6e-07	0.68	cas4:CRISPR-associatedproteinCas4
HUPB14
TIGR00372	WP_000339122.1	2.4e-06	6.2e-08	0.68	cas4:CRISPR-associatedproteinCas4
TIGR01587	WP_000422529.1	1.3e-16	1.2e-16	0.72	cas3_core:CRISPR-associatedhelicaseCas3
TIGR01587	WP_000499251.1	6.5e-09	1.3e-09	0.94	cas3_core:CRISPR-associatedhelicaseCas3
TIGR01587	WP_000616281.1	2.8e-11	1.5e-12	0.78	cas3_core:CRISPR-associatedhelicaseCas3
TIGR00372	WP_001047410.1	1.9e-06	3e-06	0.84	cas4:CRISPR-associatedproteinCas4
TIGR01596	WP_041199476.1	5.3e-06	1.2e-07	0.95	cas3_HD:CRISPR-associatedendonucleaseCas3-HD
SJM180
TIGR00372	WP_000380083.1	2.9e-07	6.3e-09	0.74	cas4:CRISPR-associatedproteinCas4
TIGR01587	WP_000395591.1	1.3e-16	1.2e-16	0.72	cas3_core:CRISPR-associatedhelicaseCas3
TIGR01587	WP_000499268.1	4.4e-09	9.8e-10	0.83	cas3_core:CRISPR-associatedhelicaseCas3
TIGR01587	WP_000616363.1	1.3e-11	6.9e-13	0.79	cas3_core:CRISPR-associatedhelicaseCas3
TIGR00372	WP_001047470.1	1.4e-06	9.8e-07	0.88	cas4:CRISPR-associatedproteinCas4
TIGR01596	WP_041199370.1	5.3e-06	1.2e-07	0.95	cas3_HD:CRISPR-associatedendonucleaseCas3-HD
P12
TIGR01587	ACJ07406.1	1.3e-16	1.2e-16	0.72	cas3_core:CRISPR-associatedhelicaseCas3
TIGR00372	ACJ07512.1	7.5e-06	2.6e-06	0.83	cas4:CRISPR-associatedproteinCas4
TIGR01596	ACJ07922.1	5.7e-06	1.2e-07	0.95	cas3_HD:CRISPR-associatedendonucleaseCas3-HD
TIGR01573	ACJ08115.1	1.9e-06	6.6e-08	0.72	cas2:CRISPR-associatedendonucleaseCas2
TIGR01587	ACJ08185.1	3.1e-08	5.1e-09	0.77	cas3_core:CRISPR-associatedhelicaseCas3
TIGR00372	ACJ08677.1	8.4e-06	2.3e-07	0.72	cas4:CRISPR-associatedproteinCas4
TIGR01587	ACJ08689.1	1.9e-10	1.1e-11	0.78	cas3_core:CRISPR-associatedhelicaseCas3
B38
TIGR00372	WP_000380084.1	1.3e-06	2.9e-08	0.73	cas4:CRISPR-associatedproteinCas4
TIGR01587	WP_000395599.1	1.1e-16	1.1e-16	0.72	cas3_core:CRISPR-associatedhelicaseCas3
TIGR01587	WP_000499309.1	4.8e-09	1e-09	0.83	cas3_core:CRISPR-associatedhelicaseCas3
TIGR01587	WP_000616305.1	9e-11	4.3e-12	0.79	cas3_core:CRISPR-associatedhelicaseCas3
TIGR00372	WP_001047449.1	2e-07	1.2e-06	0.82	cas4:CRISPR-associatedproteinCas4
TIGR01596	WP_012777854.1	5.3e-06	1.2e-07	0.95	cas3_HD:CRISPR-associatedendonucleaseCas3-HD
G27
TIGR01587	ACI26994.1	1.1e-16	1.1e-16	0.71	cas3_core:CRISPR-associatedhelicaseCas3
TIGR00372	ACI27107.1	3.9e-08	4.6e-06	0.82	cas4:CRISPR-associatedproteinCas4
TIGR00372	ACI27107.1	3.9e-08	4.1e-06	0.65	cas4:CRISPR-associatedproteinCas4
TIGR01596	ACI27471.1	5e-06	1.1e-07	0.95	cas3_HD:CRISPR-associatedendonucleaseCas3-HD
TIGR01587	ACI27763.1	4.7e-09	1e-09	0.82	cas3_core:CRISPR-associatedhelicaseCas3
TIGR01587	ACI28221.1	5.2e-11	2.6e-12	0.79	cas3_core:CRISPR-associatedhelicaseCas3
TIGR00372	ACI28233.1	1.1e-06	2.5e-08	0.69	cas4:CRISPR-associatedproteinCas4
UM037
TIGR01587	WP_015643520.1	1.1e-10	5.9e-12	0.78	cas3_core:CRISPR-associatedhelicaseCas3
TIGR00372	WP_015643531.1	6.3e-06	1.4e-07	0.73	cas4:CRISPR-associatedproteinCas4
TIGR00372	WP_015643980.1	1.4e-07	9.6e-07	0.88	cas4:CRISPR-associatedproteinCas4
TIGR01573	WP_015644500.1	3.2e-06	1.1e-07	0.68	cas2:CRISPR-associatedendonucleaseCas2
TIGR01587	WP_015644547.1	6.6e-09	1.6e-09	0.81	cas3_core:CRISPR-associatedhelicaseCas3
TIGR01587	WP_015644601.1	1.1e-16	1.1e-16	0.72	cas3_core:CRISPR-associatedhelicaseCas3
TIGR01596	WP_031245527.1	5.3e-06	1.2e-07	0.95	cas3_HD:CRISPR-associatedendonucleaseCas3-HD
B8
TIGR01573	WP_000271451.1	3e-06	1e-07	0.72	cas2:CRISPR-associatedendonucleaseCas2
TIGR00372	WP_000380040.1	6.7e-06	1.5e-07	0.67	cas4:CRISPR-associatedproteinCas4
TIGR01587	WP_000422528.1	1.3e-16	1.2e-16	0.72	cas3_core:CRISPR-associatedhelicaseCas3
TIGR01587	WP_000499310.1	4.4e-09	1.1e-09	0.82	cas3_core:CRISPR-associatedhelicaseCas3
TIGR01587	WP_000616360.1	6e-11	3.2e-12	0.79	cas3_core:CRISPR-associatedhelicaseCas3
TIGR01596	WP_025444655.1	5.3e-06	1.2e-07	0.95	cas3_HD:CRISPR-associatedendonucleaseCas3-HD
Lithuania75
TIGR00372	WP_000380063.1	6.7e-07	1.4e-08	0.73	cas4:CRISPR-associatedproteinCas4
TIGR01587	WP_000422527.1	1.3e-16	1.2e-16	0.72	cas3_core:CRISPR-associatedhelicaseCas3
TIGR01587	WP_000499284.1	6.9e-09	1.3e-09	0.84	cas3_core:CRISPR-associatedhelicaseCas3
TIGR01587	WP_000616338.1	6e-11	3.2e-12	0.79	cas3_core:CRISPR-associatedhelicaseCas3
TIGR00372	WP_001047465.1	2.3e-09	2e-06	0.80	cas4:CRISPR-associatedproteinCas4
TIGR00372	WP_001047465.1	2.3e-09	1.8e-06	0.76	cas4:CRISPR-associatedproteinCas4
TIGR01596	WP_041200813.1	5.3e-06	1.2e-07	0.95	cas3_HD:CRISPR-associatedendonucleaseCas3-HD
26695_NC00915
TIGR01587	AAD07315.1	1.1e-16	1.1e-16	0.72	cas3_core:CRISPR-associatedhelicaseCas3
TIGR01573	AAD07379.1	1.1e-06	3e-08	0.71	cas2:CRISPR-associatedendonucleaseCas2
TIGR01587	AAD07452.1	5e-09	1.1e-09	0.82	cas3_core:CRISPR-associatedhelicaseCas3
TIGR01596	AAD07808.1	4.8e-06	1e-07	0.95	cas3_HD:CRISPR-associatedendonucleaseCas3-HD
TIGR01573	AAD08011.1	2.9e-06	9.4e-08	0.69	cas2:CRISPR-associatedendonucleaseCas2
TIGR01587	AAD08581.1	3.6e-11	1.8e-12	0.79	cas3_core:CRISPR-associatedhelicaseCas3
TIGR00372	AAD08593.1	3.2e-06	6.9e-08	0.72	cas4:CRISPR-associatedproteinCas4
26695_NC01893
TIGR01573	WP_000271050.1	1.1e-06	3e-08	0.71	cas2:CRISPR-associatedendonucleaseCas2
TIGR01573	WP_000271456.1	2.9e-06	9.4e-08	0.69	cas2:CRISPR-associatedendonucleaseCas2
TIGR00372	WP_000380097.1	3.2e-06	6.9e-08	0.72	cas4:CRISPR-associatedproteinCas4
TIGR01587	WP_000422563.1	1.1e-16	1.1e-16	0.72	cas3_core:CRISPR-associatedhelicaseCas3
TIGR01587	WP_000499252.1	5e-09	1.1e-09	0.82	cas3_core:CRISPR-associatedhelicaseCas3
TIGR01587	WP_000616334.1	3.6e-11	1.8e-12	0.79	cas3_core:CRISPR-associatedhelicaseCas3
TIGR01596	WP_025444715.1	5.3e-06	1.2e-07	0.95	cas3_HD:CRISPR-associatedendonucleaseCas3-HD
Rif1
TIGR01573	WP_000271050.1	1.1e-06	3e-08	0.71	cas2:CRISPR-associatedendonucleaseCas2
TIGR01573	WP_000271456.1	2.9e-06	9.4e-08	0.69	cas2:CRISPR-associatedendonucleaseCas2
TIGR00372	WP_000380097.1	3.2e-06	6.9e-08	0.72	cas4:CRISPR-associatedproteinCas4
TIGR01587	WP_000422563.1	1.1e-16	1.1e-16	0.72	cas3_core:CRISPR-associatedhelicaseCas3
TIGR01587	WP_000499252.1	5e-09	1.1e-09	0.82	cas3_core:CRISPR-associatedhelicaseCas3
TIGR01587	WP_000616334.1	3.6e-11	1.8e-12	0.79	cas3_core:CRISPR-associatedhelicaseCas3
TIGR01596	WP_025444715.1	5.3e-06	1.2e-07	0.95	cas3_HD:CRISPR-associatedendonucleaseCas3-HD
Rif2
TIGR01573	WP_000271050.1	1.1e-06	3e-08	0.71	cas2:CRISPR-associatedendonucleaseCas2
TIGR01573	WP_000271456.1	2.9e-06	9.4e-08	0.69	cas2:CRISPR-associatedendonucleaseCas2
TIGR00372	WP_000380097.1	3.2e-06	6.9e-08	0.72	cas4:CRISPR-associatedproteinCas4
TIGR01587	WP_000422563.1	1.1e-16	1.1e-16	0.72	cas3_core:CRISPR-associatedhelicaseCas3
TIGR01587	WP_000499252.1	5e-09	1.1e-09	0.82	cas3_core:CRISPR-associatedhelicaseCas3
TIGR01587	WP_000616334.1	3.6e-11	1.8e-12	0.79	cas3_core:CRISPR-associatedhelicaseCas3
TIGR01596	WP_025444715.1	5.3e-06	1.2e-07	0.95	cas3_HD:CRISPR-associatedendonucleaseCas3-HD
HPAG1
TIGR01587	ABF84317.1	1.3e-16	1.2e-16	0.72	cas3_core:CRISPR-associatedhelicaseCas3
TIGR00372	ABF84425.1	5.1e-06	2.6e-06	0.67	cas4:CRISPR-associatedproteinCas4
TIGR01596	ABF84812.1	5.7e-06	1.2e-07	0.95	cas3_HD:CRISPR-associatedendonucleaseCas3-HD
TIGR01587	ABF85072.1	5.4e-09	1.1e-09	0.94	cas3_core:CRISPR-associatedhelicaseCas3
TIGR01587	ABF85557.1	1.3e-11	6.7e-13	0.79	cas3_core:CRISPR-associatedhelicaseCas3
TIGR00372	ABF85569.1	3e-06	6.5e-08	0.70	cas4:CRISPR-associatedproteinCas4
BM012A
TIGR01587	WP_023591898.1	1.2e-16	1.1e-16	0.73	cas3_core:CRISPR-associatedhelicaseCas3
TIGR01587	WP_023592149.1	8.1e-05	2.5e-06	0.68	cas3_core:CRISPR-associatedhelicaseCas3
TIGR01596	WP_023592287.1	5.3e-06	1.2e-07	0.95	cas3_HD:CRISPR-associatedendonucleaseCas3-HD
TIGR00372	WP_023592465.1	1.1e-07	8e-06	0.82	cas4:CRISPR-associatedproteinCas4
TIGR01587	WP_023592534.1	4.5e-09	1.1e-09	0.82	cas3_core:CRISPR-associatedhelicaseCas3
TIGR00372	WP_023592692.1	3.4e-06	7.5e-08	0.70	cas4:CRISPR-associatedproteinCas4
TIGR01587	WP_023592701.1	1.6e-11	9e-13	0.79	cas3_core:CRISPR-associatedhelicaseCas3
BM012S
TIGR01587	WP_023591898.1	1.2e-16	1.1e-16	0.73	cas3_core:CRISPR-associatedhelicaseCas3
TIGR01596	WP_023592287.1	5.3e-06	1.2e-07	0.95	cas3_HD:CRISPR-associatedendonucleaseCas3-HD
TIGR00372	WP_023592465.1	1.1e-07	8e-06	0.82	cas4:CRISPR-associatedproteinCas4
TIGR01587	WP_023592534.1	4.5e-09	1.1e-09	0.82	cas3_core:CRISPR-associatedhelicaseCas3
TIGR00372	WP_023592692.1	3.4e-06	7.5e-08	0.70	cas4:CRISPR-associatedproteinCas4
TIGR01587	WP_023592701.1	1.6e-11	9e-13	0.79	cas3_core:CRISPR-associatedhelicaseCas3
India7
TIGR00372	WP_000380066.1	8.9e-07	4.7e-08	0.69	cas4:CRISPR-associatedproteinCas4
TIGR01587	WP_000422524.1	1e-16	1.1e-16	0.72	cas3_core:CRISPR-associatedhelicaseCas3
TIGR01587	WP_000499328.1	2.9e-09	1.1e-09	0.82	cas3_core:CRISPR-associatedhelicaseCas3
TIGR01587	WP_000616374.1	1.3e-11	7.1e-13	0.79	cas3_core:CRISPR-associatedhelicaseCas3
TIGR01596	WP_014536104.1	5.3e-06	1.2e-07	0.95	cas3_HD:CRISPR-associatedendonucleaseCas3-HD
SNT49
TIGR01573	WP_000271049.1	7e-07	1.8e-08	0.72	cas2:CRISPR-associatedendonucleaseCas2
TIGR01573	WP_000271447.1	1.6e-06	5.4e-08	0.72	cas2:CRISPR-associatedendonucleaseCas2
TIGR00372	WP_000380029.1	9e-06	6.2e-07	0.67	cas4:CRISPR-associatedproteinCas4
TIGR01587	WP_000395601.1	2.2e-16	2.2e-16	0.72	cas3_core:CRISPR-associatedhelicaseCas3
TIGR01587	WP_000499327.1	8.5e-09	2e-09	0.94	cas3_core:CRISPR-associatedhelicaseCas3
TIGR01587	WP_000616379.1	3.3e-11	1.9e-12	0.79	cas3_core:CRISPR-associatedhelicaseCas3
TIGR01596	WP_041200455.1	5.3e-06	1.2e-07	0.95	cas3_HD:CRISPR-associatedendonucleaseCas3-HD
XZ274
TIGR01573	WP_000271454.1	1.9e-06	6.6e-08	0.72	cas2:CRISPR-associatedendonucleaseCas2
TIGR00372	WP_000380015.1	1e-06	2.3e-08	0.74	cas4:CRISPR-associatedproteinCas4
TIGR01587	WP_000395574.1	1.2e-16	1.4e-16	0.72	cas3_core:CRISPR-associatedhelicaseCas3
TIGR01587	WP_000616257.1	3.9e-11	2.3e-12	0.78	cas3_core:CRISPR-associatedhelicaseCas3
TIGR01587	WP_000967671.1	5.6e-09	1.4e-09	0.83	cas3_core:CRISPR-associatedhelicaseCas3
TIGR01587	WP_001158399.1	1.5e-06	8.5e-08	0.68	cas3_core:CRISPR-associatedhelicaseCas3
TIGR01596	WP_041169131.1	5.3e-06	1.2e-07	0.95	cas3_HD:CRISPR-associatedendonucleaseCas3-HD
OK310
TIGR01587	WP_015428661.1	1e-16	1.1e-16	0.72	cas3_core:CRISPR-associatedhelicaseCas3
TIGR00372	WP_015428753.1	6.9e-06	9.6e-06	0.81	cas4:CRISPR-associatedproteinCas4
TIGR01573	WP_015429186.1	7.4e-07	2.6e-08	0.73	cas2:CRISPR-associatedendonucleaseCas2
TIGR01587	WP_015429232.1	1.5e-08	3.2e-09	0.80	cas3_core:CRISPR-associatedhelicaseCas3
TIGR00372	WP_015429590.1	3.1e-07	1e-08	0.77	cas4:CRISPR-associatedproteinCas4
TIGR01587	WP_015429600.1	8.9e-11	4.9e-12	0.78	cas3_core:CRISPR-associatedhelicaseCas3
F57
TIGR00372	WP_000380035.1	1.8e-06	4e-08	0.73	cas4:CRISPR-associatedproteinCas4
TIGR01587	WP_000395572.1	1.1e-16	1.1e-16	0.72	cas3_core:CRISPR-associatedhelicaseCas3
TIGR01587	WP_000499249.1	2.8e-08	5.6e-09	0.79	cas3_core:CRISPR-associatedhelicaseCas3
TIGR01587	WP_000616331.1	4.7e-11	2.7e-12	0.78	cas3_core:CRISPR-associatedhelicaseCas3
TIGR00372	WP_001047513.1	5.2e-07	3.2e-06	0.83	cas4:CRISPR-associatedproteinCas4
35A
TIGR01587	WP_000395604.1	8.3e-17	8.2e-17	0.75	cas3_core:CRISPR-associatedhelicaseCas3
TIGR01587	WP_000499244.1	1.7e-08	3.5e-09	0.79	cas3_core:CRISPR-associatedhelicaseCas3
TIGR01587	WP_000616267.1	2.3e-11	1.3e-12	0.78	cas3_core:CRISPR-associatedhelicaseCas3
TIGR00372	WP_014534512.1	9.8e-07	2.1e-08	0.74	cas4:CRISPR-associatedproteinCas4
F16
TIGR00372	WP_000380046.1	4.7e-07	1e-08	0.77	cas4:CRISPR-associatedproteinCas4
TIGR01587	WP_000395567.1	1.2e-16	1.2e-16	0.72	cas3_core:CRISPR-associatedhelicaseCas3
TIGR01587	WP_000499250.1	1.5e-08	3.2e-09	0.80	cas3_core:CRISPR-associatedhelicaseCas3
TIGR01587	WP_000616327.1	3.2e-10	1.9e-11	0.77	cas3_core:CRISPR-associatedhelicaseCas3
TIGR01596	WP_041200717.1	5.3e-06	1.2e-07	0.95	cas3_HD:CRISPR-associatedendonucleaseCas3-HD
UM066
TIGR01587	WP_015643142.1	8.1e-17	8.5e-17	0.72	cas3_core:CRISPR-associatedhelicaseCas3
TIGR01587	WP_015643409.1	7.7e-11	4.5e-12	0.79	cas3_core:CRISPR-associatedhelicaseCas3
TIGR00372	WP_015643418.1	1.3e-06	2.7e-08	0.73	cas4:CRISPR-associatedproteinCas4
TIGR01587	WP_021299664.1	1.7e-08	3.5e-09	0.79	cas3_core:CRISPR-associatedhelicaseCas3
TIGR01596	WP_031250022.1	5.3e-06	1.2e-07	0.95	cas3_HD:CRISPR-associatedendonucleaseCas3-HD
UM032
TIGR01587	WP_015644819.1	1.1e-08	2.4e-09	0.81	cas3_core:CRISPR-associatedhelicaseCas3
TIGR01587	WP_015645424.1	1.1e-16	1.2e-16	0.72	cas3_core:CRISPR-associatedhelicaseCas3
TIGR01587	WP_015645665.1	4.7e-11	2.7e-12	0.78	cas3_core:CRISPR-associatedhelicaseCas3
TIGR00372	WP_015645676.1	5.7e-07	1.2e-08	0.74	cas4:CRISPR-associatedproteinCas4
TIGR01596	WP_031627031.1	5.3e-06	1.2e-07	0.95	cas3_HD:CRISPR-associatedendonucleaseCas3-HD
UM299
TIGR01587	WP_015644819.1	1.1e-08	2.4e-09	0.81	cas3_core:CRISPR-associatedhelicaseCas3
TIGR01587	WP_015645424.1	1.1e-16	1.2e-16	0.72	cas3_core:CRISPR-associatedhelicaseCas3
TIGR01587	WP_015645665.1	4.7e-11	2.7e-12	0.78	cas3_core:CRISPR-associatedhelicaseCas3
TIGR00372	WP_015645676.1	5.7e-07	1.2e-08	0.74	cas4:CRISPR-associatedproteinCas4
TIGR01596	WP_031627031.1	5.3e-06	1.2e-07	0.95	cas3_HD:CRISPR-associatedendonucleaseCas3-HD
UM298
TIGR01587	WP_015644819.1	1.1e-08	2.4e-09	0.81	cas3_core:CRISPR-associatedhelicaseCas3
TIGR01587	WP_015645424.1	1.1e-16	1.2e-16	0.72	cas3_core:CRISPR-associatedhelicaseCas3
TIGR01587	WP_015645665.1	4.7e-11	2.7e-12	0.78	cas3_core:CRISPR-associatedhelicaseCas3
TIGR00372	WP_015645676.1	5.7e-07	1.2e-08	0.74	cas4:CRISPR-associatedproteinCas4
TIGR01596	WP_031627031.1	5.3e-06	1.2e-07	0.95	cas3_HD:CRISPR-associatedendonucleaseCas3-HD
F30
TIGR00372	WP_000380024.1	8.6e-07	1.9e-08	0.71	cas4:CRISPR-associatedproteinCas4
TIGR01587	WP_000395577.1	1.2e-16	1.2e-16	0.72	cas3_core:CRISPR-associatedhelicaseCas3
TIGR01587	WP_000499343.1	1.9e-08	2.9e-09	0.82	cas3_core:CRISPR-associatedhelicaseCas3
TIGR01587	WP_000616262.1	4.3e-11	2.2e-12	0.79	cas3_core:CRISPR-associatedhelicaseCas3
TIGR00372	WP_001047490.1	1.6e-07	6.7e-06	0.66	cas4:CRISPR-associatedproteinCas4
TIGR01596	WP_041200894.1	5.3e-06	1.2e-07	0.95	cas3_HD:CRISPR-associatedendonucleaseCas3-HD
OK113
TIGR01573	WP_000271443.1	5.6e-06	1.9e-07	0.70	cas2:CRISPR-associatedendonucleaseCas2
TIGR01587	WP_015427464.1	9.4e-17	9.9e-17	0.72	cas3_core:CRISPR-associatedhelicaseCas3
TIGR00372	WP_015427557.1	5.2e-07	7.9e-06	0.65	cas4:CRISPR-associatedproteinCas4
TIGR01596	WP_015427882.1	5.3e-06	1.2e-07	0.95	cas3_HD:CRISPR-associatedendonucleaseCas3-HD
TIGR01587	WP_015428097.1	1.6e-08	3.3e-09	0.79	cas3_core:CRISPR-associatedhelicaseCas3
TIGR00372	WP_015428438.1	2.3e-06	5.1e-08	0.73	cas4:CRISPR-associatedproteinCas4
TIGR01587	WP_015428447.1	8e-11	4.5e-12	0.78	cas3_core:CRISPR-associatedhelicaseCas3
83
TIGR01573	WP_000271050.1	1.1e-06	3e-08	0.71	cas2:CRISPR-associatedendonucleaseCas2
TIGR01573	WP_000271455.1	1.7e-06	6.2e-08	0.72	cas2:CRISPR-associatedendonucleaseCas2
TIGR00372	WP_000380023.1	7.9e-07	1.7e-08	0.73	cas4:CRISPR-associatedproteinCas4
TIGR01587	WP_000395594.1	1.2e-16	1.2e-16	0.72	cas3_core:CRISPR-associatedhelicaseCas3
TIGR01587	WP_000499324.1	4e-09	1.1e-09	0.82	cas3_core:CRISPR-associatedhelicaseCas3
TIGR01587	WP_000616320.1	2.5e-10	1.4e-11	0.78	cas3_core:CRISPR-associatedhelicaseCas3
TIGR00372	WP_001047504.1	9.7e-08	5.5e-06	0.66	cas4:CRISPR-associatedproteinCas4
TIGR01596	WP_041201513.1	5.4e-06	1.2e-07	0.95	cas3_HD:CRISPR-associatedendonucleaseCas3-HD
51
TIGR00372	WP_000380034.1	4.7e-07	1e-08	0.74	cas4:CRISPR-associatedproteinCas4
TIGR01587	WP_000395570.1	1.3e-16	1.2e-16	0.72	cas3_core:CRISPR-associatedhelicaseCas3
TIGR01587	WP_000499242.1	7.4e-09	1.8e-09	0.79	cas3_core:CRISPR-associatedhelicaseCas3
TIGR01587	WP_000616268.1	2.7e-10	1.8e-11	0.78	cas3_core:CRISPR-associatedhelicaseCas3
TIGR00372	WP_001047478.1	6.2e-07	9.1e-06	0.63	cas4:CRISPR-associatedproteinCas4
TIGR01596	WP_041202077.1	5.3e-06	1.2e-07	0.95	cas3_HD:CRISPR-associatedendonucleaseCas3-HD
F32
TIGR01573	WP_000271454.1	1.9e-06	6.6e-08	0.72	cas2:CRISPR-associatedendonucleaseCas2
TIGR00372	WP_000380010.1	1e-06	2.2e-08	0.73	cas4:CRISPR-associatedproteinCas4
TIGR01587	WP_000395592.1	1.2e-16	1.2e-16	0.72	cas3_core:CRISPR-associatedhelicaseCas3
TIGR01587	WP_000499322.1	1.1e-08	3.3e-09	0.79	cas3_core:CRISPR-associatedhelicaseCas3
TIGR01587	WP_000616323.1	3.3e-11	1.7e-12	0.79	cas3_core:CRISPR-associatedhelicaseCas3
TIGR00372	WP_001047511.1	3.1e-08	1.9e-06	0.65	cas4:CRISPR-associatedproteinCas4
TIGR01596	WP_014535410.1	5.3e-06	1.2e-07	0.95	cas3_HD:CRISPR-associatedendonucleaseCas3-HD
52
TIGR01573	WP_000271454.1	1.9e-06	6.6e-08	0.72	cas2:CRISPR-associatedendonucleaseCas2
TIGR00372	WP_000380036.1	2.3e-06	5e-08	0.73	cas4:CRISPR-associatedproteinCas4
TIGR01587	WP_000395575.1	1e-16	1e-16	0.72	cas3_core:CRISPR-associatedhelicaseCas3
TIGR01587	WP_000499295.1	1.5e-08	3.2e-09	0.80	cas3_core:CRISPR-associatedhelicaseCas3
TIGR01587	WP_000616259.1	6.5e-11	3.3e-12	0.78	cas3_core:CRISPR-associatedhelicaseCas3
TIGR01596	WP_042350036.1	5.3e-06	1.2e-07	0.95	cas3_HD:CRISPR-associatedendonucleaseCas3-HD
PeCan4
TIGR01573	WP_000271454.1	1.9e-06	6.6e-08	0.72	cas2:CRISPR-associatedendonucleaseCas2
TIGR00372	WP_000380042.1	4.6e-06	1e-07	0.68	cas4:CRISPR-associatedproteinCas4
TIGR01587	WP_000422551.1	8.2e-17	7.9e-17	0.72	cas3_core:CRISPR-associatedhelicaseCas3
TIGR01587	WP_000500376.1	2.5e-08	2.7e-09	0.80	cas3_core:CRISPR-associatedhelicaseCas3
TIGR01587	WP_000616373.1	8.3e-11	4.6e-12	0.80	cas3_core:CRISPR-associatedhelicaseCas3
TIGR01596	WP_041199560.1	5.3e-06	1.2e-07	0.95	cas3_HD:CRISPR-associatedendonucleaseCas3-HD
Puno135
TIGR01573	WP_000271454.1	1.9e-06	6.6e-08	0.72	cas2:CRISPR-associatedendonucleaseCas2
TIGR00372	WP_000380028.1	1.3e-06	2.9e-08	0.68	cas4:CRISPR-associatedproteinCas4
TIGR01587	WP_000422485.1	1.3e-16	1.3e-16	0.72	cas3_core:CRISPR-associatedhelicaseCas3
TIGR01587	WP_000499345.1	1.5e-08	3.2e-09	0.80	cas3_core:CRISPR-associatedhelicaseCas3
TIGR01587	WP_000616325.1	5.2e-11	3.1e-12	0.78	cas3_core:CRISPR-associatedhelicaseCas3
TIGR01596	WP_014537118.1	5.3e-06	1.2e-07	0.95	cas3_HD:CRISPR-associatedendonucleaseCas3-HD
Puno120
TIGR01573	WP_000271454.1	1.9e-06	6.6e-08	0.72	cas2:CRISPR-associatedendonucleaseCas2
TIGR00372	WP_000380014.1	1e-06	2.2e-08	0.73	cas4:CRISPR-associatedproteinCas4
TIGR01587	WP_000395609.1	1.2e-16	1.2e-16	0.72	cas3_core:CRISPR-associatedhelicaseCas3
TIGR01587	WP_000616326.1	3.1e-11	1.7e-12	0.78	cas3_core:CRISPR-associatedhelicaseCas3
Sat464
TIGR01573	WP_000271454.1	1.9e-06	6.6e-08	0.72	cas2:CRISPR-associatedendonucleaseCas2
TIGR01587	WP_000395595.1	1.2e-16	1.2e-16	0.72	cas3_core:CRISPR-associatedhelicaseCas3
TIGR01587	WP_000499329.1	1.5e-08	3.2e-09	0.80	cas3_core:CRISPR-associatedhelicaseCas3
TIGR01587	WP_000616339.1	3.2e-11	1.7e-12	0.79	cas3_core:CRISPR-associatedhelicaseCas3
TIGR00372	WP_001047498.1	2.3e-08	2e-06	0.60	cas4:CRISPR-associatedproteinCas4
TIGR00372	WP_014534485.1	1e-06	2.2e-08	0.73	cas4:CRISPR-associatedproteinCas4
Shi470
TIGR01587	ACD47711.1	1.2e-16	1.2e-16	0.72	cas3_core:CRISPR-associatedhelicaseCas3
TIGR01573	ACD48443.1	1.9e-06	6.6e-08	0.72	cas2:CRISPR-associatedendonucleaseCas2
TIGR01587	ACD48505.1	1.3e-08	3.1e-09	0.80	cas3_core:CRISPR-associatedhelicaseCas3
TIGR00372	ACD48989.1	1e-06	2.2e-08	0.73	cas4:CRISPR-associatedproteinCas4
TIGR01587	ACD49000.1	2.6e-11	1.5e-12	0.78	cas3_core:CRISPR-associatedhelicaseCas3
Shi169
TIGR01573	WP_000271454.1	1.9e-06	6.6e-08	0.72	cas2:CRISPR-associatedendonucleaseCas2
TIGR00372	WP_000380027.1	8.8e-07	1.9e-08	0.75	cas4:CRISPR-associatedproteinCas4
TIGR01587	WP_000395603.1	4.1e-16	4.4e-16	0.71	cas3_core:CRISPR-associatedhelicaseCas3
TIGR01587	WP_000499326.1	1.3e-08	3.1e-09	0.80	cas3_core:CRISPR-associatedhelicaseCas3
TIGR01587	WP_000616341.1	1.8e-11	9.6e-13	0.79	cas3_core:CRISPR-associatedhelicaseCas3
TIGR01596	WP_041199884.1	5.3e-06	1.2e-07	0.95	cas3_HD:CRISPR-associatedendonucleaseCas3-HD
Shi417
TIGR01573	WP_000271454.1	1.9e-06	6.6e-08	0.72	cas2:CRISPR-associatedendonucleaseCas2
TIGR00372	WP_000339121.1	1.5e-06	3.2e-08	0.68	cas4:CRISPR-associatedproteinCas4
TIGR01587	WP_000395608.1	1.2e-16	1.2e-16	0.72	cas3_core:CRISPR-associatedhelicaseCas3
TIGR01587	WP_000499334.1	1.5e-08	3.2e-09	0.80	cas3_core:CRISPR-associatedhelicaseCas3
TIGR01587	WP_000616307.1	2e-11	1.1e-12	0.79	cas3_core:CRISPR-associatedhelicaseCas3
TIGR00372	WP_001047492.1	6.3e-08	7.8e-06	0.81	cas4:CRISPR-associatedproteinCas4
TIGR00372	WP_001047492.1	6.3e-08	9.5e-06	0.61	cas4:CRISPR-associatedproteinCas4
TIGR01596	WP_041199240.1	5.3e-06	1.2e-07	0.95	cas3_HD:CRISPR-associatedendonucleaseCas3-HD
Shi112
TIGR01573	WP_000271449.1	3e-06	1e-07	0.71	cas2:CRISPR-associatedendonucleaseCas2
TIGR01587	WP_000395605.1	2.7e-16	2.8e-16	0.72	cas3_core:CRISPR-associatedhelicaseCas3
TIGR01587	WP_000499325.1	9.1e-09	1.7e-09	0.79	cas3_core:CRISPR-associatedhelicaseCas3
TIGR01587	WP_000616343.1	2e-11	1.1e-12	0.79	cas3_core:CRISPR-associatedhelicaseCas3
TIGR01884	WP_001106767.1	2.5e-06	9.7e-08	0.87	cas_HTH:CRISPRlocus-relatedDNA-bindingprotein Csa3
TIGR00372	WP_014662302.1	1e-06	2.2e-08	0.73	cas4:CRISPR-associatedproteinCas4
TIGR01596	WP_041199830.1	5.3e-06	1.2e-07	0.95	cas3_HD:CRISPR-associatedendonucleaseCas3-HD
Cuz20
TIGR01573	WP_000271454.1	1.9e-06	6.6e-08	0.72	cas2:CRISPR-associatedendonucleaseCas2
TIGR01587	WP_000395606.1	2.5e-16	2.6e-16	0.71	cas3_core:CRISPR-associatedhelicaseCas3
TIGR01587	WP_000499335.1	1.3e-08	3.3e-09	0.79	cas3_core:CRISPR-associatedhelicaseCas3
TIGR01587	WP_000616342.1	1.4e-11	7.8e-13	0.78	cas3_core:CRISPR-associatedhelicaseCas3
TIGR01884	WP_001106764.1	3.3e-06	1.2e-07	0.87	cas_HTH:CRISPRlocus-relatedDNA-bindingprotein Csa3
TIGR01596	WP_014534251.1	5.3e-06	1.2e-07	0.95	cas3_HD:CRISPR-associatedendonucleaseCas3-HD
TIGR00372	WP_014534334.1	8.8e-07	1.9e-08	0.75	cas4:CRISPR-associatedproteinCas4
v225d
TIGR01573	WP_000271454.1	1.9e-06	6.6e-08	0.72	cas2:CRISPR-associatedendonucleaseCas2
TIGR00372	WP_000379284.1	9.2e-07	2e-08	0.74	cas4:CRISPR-associatedproteinCas4
TIGR01587	WP_000395602.1	2.7e-16	2.9e-16	0.72	cas3_core:CRISPR-associatedhelicaseCas3
TIGR01587	WP_000499330.1	6.4e-09	1.6e-09	0.82	cas3_core:CRISPR-associatedhelicaseCas3
TIGR01587	WP_000616330.1	5.9e-11	3.2e-12	0.78	cas3_core:CRISPR-associatedhelicaseCas3
TIGR00372	WP_001047497.1	2.6e-07	9.8e-06	0.84	cas4:CRISPR-associatedproteinCas4
Aklavik86
TIGR01573	WP_000271454.1	1.9e-06	6.6e-08	0.72	cas2:CRISPR-associatedendonucleaseCas2
TIGR01587	WP_015086854.1	1.5e-16	1.2e-16	0.72	cas3_core:CRISPR-associatedhelicaseCas3
TIGR01587	WP_015087485.1	1.2e-08	3.1e-09	0.80	cas3_core:CRISPR-associatedhelicaseCas3
TIGR01587	WP_015087579.1	2.8e-11	1.8e-12	0.79	cas3_core:CRISPR-associatedhelicaseCas3
TIGR00372	WP_015087589.1	9.5e-07	2.2e-08	0.71	cas4:CRISPR-associatedproteinCas4
TIGR01596	WP_041200283.1	5.3e-06	1.2e-07	0.95	cas3_HD:CRISPR-associatedendonucleaseCas3-HD
TIGR01573	WP_041200304.1	5.4e-07	1.6e-08	0.69	cas2:CRISPR-associatedendonucleaseCas2
Aklavik117
TIGR01573	WP_000271454.1	1.9e-06	6.6e-08	0.72	cas2:CRISPR-associatedendonucleaseCas2
TIGR01587	WP_015085467.1	1.3e-16	1.2e-16	0.72	cas3_core:CRISPR-associatedhelicaseCas3
TIGR00372	WP_015085544.1	1.5e-07	1.5e-06	0.60	cas4:CRISPR-associatedproteinCas4
TIGR01587	WP_015086060.1	6.2e-09	1.2e-09	0.79	cas3_core:CRISPR-associatedhelicaseCas3
TIGR00372	WP_015086451.1	1e-06	2.2e-08	0.73	cas4:CRISPR-associatedproteinCas4
TIGR01587	WP_015086462.1	2.4e-11	1.4e-12	0.78	cas3_core:CRISPR-associatedhelicaseCas3
TIGR01596	WP_041200086.1	5.3e-06	1.2e-07	0.95	cas3_HD:CRISPR-associatedendonucleaseCas3-HD
